# Supplementary material for: A Single‐Nucleus Transcriptomic Atlas Reveals Cellular and Genetic Characteristics of Alzheimer's‐Like Pathology in Aging Tree Shrews
Source: MedComm (2020). 2025 Mar 15;6(4):e70114. doi: 10.1002/mco2.70114 (PMC11910145; doi:10.1002/mco2.70114)
Supplement: Supplementary file 1 — Supporting Information [file MCO2-6-e70114-s002.xlsx]

## Sheet: Table S1
Table S1 ALP tree shrews were selected through pipeline maze, provided with age information.
Number	Gender	Weight (g)	day 1	day 2	day 3	day 4	Mean			Number	Time of birth	Age	Gender	Group	Weight (g)	Mean
1	Female	132	9	4.5	5	3.5	5.5			15	2016.9.14	69 mon	Female	Control	130.6	5
3	Female	131.8	7	4.75	3	2.75	4.375			22	2017.1.28	65 mon	Male	Control	157.8	3.75
7	Female	131.3	7.5	5.75	4	3.75	5.25			30	2016.5.30	73 mon	Female	Control	139.6	4.75
7	Male	146.5	13	5.5	6	5	7.375			42	2017.4.19	62 mon	Male	Control	150.7	8.6875
8	Male	146.9	8	4.75	5.25	5.25	5.8125			53	2017.5.2	61 mon	Male	Control	154	4.625
9	Male	147	4	4.75	4.5	5	4.5625			91	2017.5.23	61 mon	Female	Control	144.5	5.81
9	Female	154.5	7.25	6.5	4.25	5.25	5.8125			202311	2017.9.14	57 mon	Male	Control	139.58	6.5325
10	Female	132.2	6	6	4.25	4.25	5.125			1809009	2017.4.5	62 mon	Female	Control	115.7	4.375
12	Male	140.5	10.91	7.33	2.51	2.6	5.8375			1809010	2017.5.3	61 mon	Male	Control	142.6	5.1875
12	Female	130.6	10	4.25	6	6	6.5625			1809049	2017.6.11	60 mon	Female	Control	117.7	4.125
13	Female	120.9	27	15.25	5.5	3.5	12.8125			43	2016.6.7	72 mon	Male	ALP	148.8	42.375
14	Female	143.5	8	4	3.75	4.5	5.0625			51	2016.5.1	73 mon	Female	ALP	135.2	60
15	Female	130.6	6	5	4.25	4.75	5			156	2016.5.10	73 mon	Female	ALP	160.3	39.0725
15	Male	147.8	10	7.25	9	7.75	8.5			329	2017.3.5	63 mon	Male	ALP	161.7	35.8825
16	Female	127.8	11	5.75	3.75	4.75	6.3125			823	2016.3.20	75 mon	Male	ALP	149.1	43.0925
21	Female	114.9	37.25	30	8.5	9.5	21.3125			868	2017.1.19	65 mon	Male	ALP	145.1	54.68
22	Male	157.8	3.25	4	3.5	4.25	3.75			20236	2017.9.6	57 mon	Female	ALP	153.79	47.695
23	Male	148.5	4.5	4.25	4.25	4.5	4.375			202318	2017.8.26	58 mon	Female	ALP	109.86	49.58
25	Male	158.1	14.75	4.25	6.75	8.5	8.5625			202330	2016.8.29	70 mon	Male	ALP	186.96	43.3625
26	Male	149.7	4.75	5	3.75	3.25	4.1875			Ⅱ16	2016.5.10	73 mon	Female	ALP	157.8	36.035
28	Male	149.7	12	11.25	8	4.25	8.875
30	Female	139.6	5.5	6	3.75	3.75	4.75
31	Female	151.5	6.5	11.75	6.25	5.25	7.4375
31	Male	179.8	9.75	12.25	6.25	4.5	8.1875
32	Female	131.9	11	9.5	7	4.75	8.0625
32	Male	149.6	60	60	60	60	60
33	Male	168.7	13.5	4.5	3.75	3.75	6.375
34	Male	148	60	60	60	10	47.5
35	Male	150.5	19	11.75	8.5	6.75	11.5
39	Female	157.2	3.11	2.18	1.57	2.67	2.3825
42	Male	150.7	11.75	8.5	7.75	6.75	8.6875
43	Male	148.8	34.75	15	60	59.75	42.375
45	Male	153.9	32	15	6.75	8	15.4375
48	Male	151.4	22.25	5	3.5	7	9.4375
49	Male	145.7	10	7.75	5.5	6.25	7.375
50	Male	140.5	8.25	9	6.5	6.5	7.5625
51	Female	135.2	60	60	60	60	60
52	Male	149.5	12.25	6	5	4	6.8125
53	Male	154	6	3.5	5.25	3.75	4.625
56	Male	148.8	6.75	7.25	7	7	7
57	Male	134	21.5	8	3.5	11.75	11.1875
59	Male	148.2	42.25	21.5	21	12.25	24.25
68	Female	143.3	7.31	2.11	2.38	5.14	4.235
82	Female	153.5	7.65	3.31	3.15	4.52	4.6575
84	Female	147	14.33	5.72	5.17	3.17	7.0975
86	Female	113.7	6.5	9	9.75	6.75	8
87	Female	111.6	5.5	6.75	4.75	5.25	5.5625
91	Female	144.5	3.41	12.94	4.52	2.37	5.81
95	Female	119.5	6	15.25	13	11.25	11.375
96	Female	124.7	22.5	5.75	3.5	4.5	9.0625
97	Female	122.8	14.5	9.75	5.75	5.25	8.8125
98	Male	153.1	11.2	17.35	13.12	8.79	12.615
98	Female	125.5	56.25	38	11.5	8.25	28.5
99	Male	143.3	6.75	4.5	6	6.25	5.875
100	Male	151.1	13.25	12.75	8.75	6.75	10.375
113	Female	117.3	9.74	7.25	8.43	5.33	7.6875
122	Male	127.8	30.55	8	7.55	5.21	12.8275
156	Female	160.3	60	34.7	43.25	18.34	39.0725
158	Female	159.6	23.71	8.92	13.4	5.62	12.9125
159	Female	150	7.58	3.21	1.91	2.31	3.7525
168	Female	162.1	60	15.63	7.71	7.9	22.81
179	Female	134.7	11.13	8.33	4.37	3.56	6.8475
212	Male	142	3.23	1.59	3.12	2.55	2.6225
216	Female	147	31.17	4.51	3.1	1.91	10.1725
221	Male	151.1	10.33	7.12	8.92	5.3	7.9175
223	Male	137.8	60	60	43.12	18.37	45.3725
228	Female	132.1	4.33	2.15	1.7	2.1	2.57
229	Male	153.1	18.44	7.25	4.1	2.14	7.9825
239	Male	143.1	17.11	10.32	4.53	3.67	8.9075
241	Male	150.1	17.24	4.58	3.12	2.57	6.8775
250	Female	153.2	34.21	4.33	1.52	2.31	10.5925
262	Female	141.1	23.54	7.22	3.55	2.41	9.18
264	Male	160.1	41.33	17.82	4.52	2.86	16.6325
266	Female	138.9	60	38.14	60	45.73	50.9675
275	Female	129.3	10.08	3.1	2.73	1.78	4.4225
285	Female	170.1	24.34	7.65	5.23	3.23	10.1125
290	Male	152.2	4.3	2.25	1.79	2.78	2.78
293	Male	130.2	43.4	18.22	13.41	8.91	20.985
295	Male	143.5	18.41	7.23	5.25	3.41	8.575
297	Male	144.7	4.33	2.15	3.22	2.67	3.0925
301	Male	130.1	4.21	2.54	1.93	2.18	2.715
309	Female	157.2	18.04	11.44	7.31	4.33	10.28
310	Female	143.3	16.74	21.5	14.24	8.63	15.2775
314	Female	133.5	3.42	3.74	2.1	4.16	3.355
316	Female	143.7	17.04	10.5	7.21	4.82	9.8925
317	Female	124.5	7.21	24.33	13.42	6.72	12.92
318	Male	141	10.31	9.15	2.31	1.76	5.8825
319	Female	145.6	14.31	3.22	1.91	2.64	5.52
324	Male	148.1	7.73	5.56	4.51	2.18	4.995
325	Male	149.7	1.69	7.46	3.16	2.57	3.72
326	Male	134.5	23.24	60	3.42	5.62	23.07
329	Male	161.7	41.48	60	23.71	18.34	35.8825
330	Male	150.2	2.17	2.1	1.11	1.97	1.8375
333	Male	143	14.12	14.7	8.31	10.11	11.81
334	Male	152.4	6.45	4.24	1.47	2.31	3.6175
335	Male	146.5	30.87	5.4	3.21	4.42	10.975
336	Male	134.8	7.21	2.34	3.45	2.92	3.98
337	Female	154.1	5.56	8.14	4.37	3.84	5.4775
340	Male	157.7	18.41	60	60	41.22	44.9075
343	Male	122.9	12.05	12.13	9.58	11.2	11.24
345	Male	144.1	12.65	3.76	1.9	3.17	5.37
505	Female	143	10.79	4.21	3.32	1.85	5.0425
529	Female	137.5	2.13	1.3	2.71	2.93	2.2675
538	Male	131.2	1.93	2.33	1.72	2.13	2.0275
542	Male	130.7	9.63	7.19	4.45	2.73	6
550	Female	145.5	21.1	17.1	8.33	6.32	13.2125
568	Male	160.7	4.31	7.24	4.1	2.76	4.6025
571	Female	147.1	37.3	18.92	9.56	5.37	17.7875
582	Male	147.1	24.15	7.13	7.43	5.84	11.1375
583	Male	127.7	8.02	5.17	3.27	4.6	5.265
587	Male	129.3	8.55	4.15	6.7	8.62	7.005
587	Male	141.7	32.18	14.33	3.71	2.67	13.2225
596	Male	145.3	8.33	4.56	3.12	2.67	4.67
600	Male	124.7	3.71	1.92	1.5	2.76	2.4725
611	Male	167.5	3.12	3.77	1.78	2.43	2.775
612	Female	147.1	10.09	7.3	3.11	2.76	5.815
618	Female	133.2	19.11	4.38	3.12	1.99	7.15
626	Female	125.7	60	41.37	11.58	6.34	29.8225
634	Male	139.8	60	31.71	4.3	8.31	26.08
636	Female	143.1	11.14	8.82	4.31	4.77	7.26
641	Female	151.7	7.21	3.34	1.21	2.43	3.5475
647	Female	145.6	17.3	10.51	6.23	3.71	9.4375
649	Female	152.1	14.31	6.22	9.51	6.82	9.215
651	Female	155.6	3.21	7.58	1.75	1.93	3.6175
655	Female	120.3	15.7	9.25	3.51	4.67	8.2825
660	Female	119	4.87	3.79	5.89	3.72	4.5675
668	Female	143.3	2.5	1.72	1.95	1.76	1.9825
670	Female	140.1	12.97	8.12	13.51	5.62	10.055
671	Female	145.1	9.93	13.83	3.31	2.67	7.435
674	Female	151.7	5.02	6.68	6.14	3.22	5.265
675	Female	147.1	7.86	2.41	3.05	2.17	3.8725
680	Female	133	11.23	7.53	4.3	2.68	6.435
681	Female	127.2	7.51	2.31	2.01	2.74	3.6425
683	Female	142.5	21.3	17.25	9.55	6.22	13.58
689	Female	121.6	17.82	14.31	17.51	10.34	14.995
690	Female	137.1	3.88	1.63	2.3	1.88	2.4225
700	Female	173.3	9.55	4.32	5.34	2.89	5.525
801	Male	151.3	5.36	3.89	4.47	2.2	3.98
803	Male	133. 7	2.39	1.75	1.9	2.35	2.0975
803	Male	152.1	3.15	10.92	3.21	2.17	4.8625
804	Male	141.5	4.45	2.34	1.91	3.14	2.96
809	Male	128.9	4.51	2.33	2.78	2.3	2.98
813	Male	151.3	17.32	4.13	2.17	3.4	6.755
815	Male	133.5	60	21.11	3.33	2.74	21.795
817	Male	121.1	60	38.07	17.21	10.4	31.42
818	Male	143.7	12.41	3.14	2.14	5.63	5.83
820	Male	148	10.33	7.51	4.42	6.73	7.2475
821	Male	133.5	8.43	7.2	6.02	6.15	6.95
823	Male	149.1	8.76	60	60	43.61	43.0925
824	Male	155.2	2.15	1.51	2.58	1.84	2.02
826	Male	150.1	17.76	8.25	3.04	2.68	7.9325
827	Male	124.5	3.14	2.14	3.01	1.87	2.54
829	Male	141.2	3.48	3.11	1.71	3.23	2.8825
830	Male	141.6	60	60	18.7	14.52	38.305
831	Male	128.7	43.54	23.5	15.1	8.94	22.77
832	Male	160	23.75	17.59	10.84	4.87	14.2625
839	Male	145	13.1	7.71	3.25	5.2	7.315
842	Female	133.2	12.13	21.44	9.58	3.62	11.6925
844	Male	147.2	60	21.73	12.09	18.67	28.1225
845	Male	162	12.43	7.31	3.1	4.53	6.8425
846	Male	150.1	21.49	7.81	2.15	4.73	9.045
848	Male	152	11.26	35.9	13.5	7.42	17.02
852	Male	118.1	1.13	3.51	1.92	1.86	2.105
853	Female	130.5	16.28	7.31	4.5	2.41	7.625
857	Male	125.3	13.15	10.1	7.83	5.71	9.1975
860	Male	133.2	23.13	13.12	4.33	3.24	10.955
862	Male	129.8	48.38	24.1	11.52	8.11	23.0275
864	Male	124.5	6.79	3.26	2.17	2.44	3.665
864	Male	118.7	7.91	4.3	2.03	4.62	4.715
865	Male	160.1	10.22	3.42	1.59	1.8	4.2575
868	Male	145.1	56.08	60	60	42.64	54.68
869	Male	143	60	60	13.17	5.63	34.7
873	Male	152	6.61	4.85	5.54	3.2	5.05
20231	Female	136.27	14.32	7.5	4.15	1.83	6.95
20232	Female	151.05	43.25	16.23	7.16	4.21	17.7125
20234	Female	114.65	60	37.52	2.47	2.14	25.5325
20235	Female	135.08	60	60	14.57	8.73	35.825
20236	Female	153.79	60	51.13	32.15	47.5	47.695
20237	Female	126.44	60	27.52	43.16	17.83	37.1275
20238	Female	123.52	7.52	1.97	1.43	1.72	3.16
20239	Female	124.59	60	30.1	47.82	60	49.48
202310	Female	124.89	3.21	1.77	3.1	3.32	2.85
202311	Male	139.58	7.58	6.24	10.52	1.79	6.5325
202313	Male	156.12	60	48.76	23.41	11.52	35.9225
202314	Male	129.7	37.73	15.21	8.93	4.52	16.5975
202315	Male	145.17	11.04	3.24	4.58	2.79	5.4125
202317	Female	152.49	45.64	17.01	21.73	13.25	24.4075
202318	Female	109.86	60	53.74	60	24.58	49.58
202319	Female	130.08	3.11	1.79	2.5	3.18	2.645
202322	Female	128.07	7.32	4.5	11.33	4.43	6.895
202323	Female	127.01	7.82	3.41	6.53	2.21	4.9925
202325	Female	107.6	23.65	13.67	7.81	3.29	12.105
202327	Female	135.63	12.17	3.22	1.7	1.45	4.635
202328	Male	125.47	3.23	7.64	3.15	2.43	4.1125
202329	Male	125.44	8.11	3.47	1.59	1.78	3.7375
202330	Male	186.96	60	35.63	60	17.82	43.3625
1809001	Female	124.7	5	4.25	3.25	4.5	4.25
1809002	Male	116.1	4.25	7.25	5.25	5	5.4375
1809003	Female	116.7	6	7.25	6.25	4.75	6.0625
1809004	Male	114.1	7.25	6	6	5.5	6.1875
1809005	Female	107.4	8	4.75	4.75	3.75	5.3125
1809006	Male	128.0	7.75	3.25	5.75	3.75	5.125
1809007	Female	137	6.5	2.75	4.5	4.5	4.5625
1809008	Male	135.4	5.25	3	3.25	2.75	3.5625
1809009	Female	115.7	6.5	4	4.5	2.5	4.375
1809010	Male	142.6	7.5	4.25	4.75	4.25	5.1875
1809011	Female	121.4	5.5	3	4.25	4.25	4.25
1809012	Male	129.8	5.25	4.75	6.25	4.25	5.125
1809013	Female	115.2	15	3.25	3.5	3	6.1875
1809014	Male	151	18.25	5.25	4.75	3.25	7.875
1809015	Female	137.6	5.25	3.75	4.75	5	4.6875
1809016	Male	115.6	5.25	5.25	5	5.5	5.25
1809017	Female	117.7	5	3.25	3.5	3	3.6875
1809018	Male	126	8	5.25	5	7.75	6.5
1809019	Female	135.6	7.25	4.25	4.5	4.75	5.1875
1809020	Male	131.4	4.75	4	3.25	3.5	3.875
1809021	Female	115.7	7.25	4.75	6.75	5.25	6
1809022	Male	146.7	10.25	8.25	5	4	6.875
1809023	Female	111.8	7	3.25	4.25	3	4.375
1809024	Male	125.5	8.25	4.25	4.25	3.5	5.0625
1809025	Female	139.7	9	3.75	5.25	4.5	5.625
1809026	Male	127.4	5.5	6	3.5	3.25	4.5625
1809027	Female	138.5	20.25	4.5	8.25	4.5	9.375
1809028	Male	155.9	6	6.75	6.75	6.25	6.4375
1809029	Female	131.6	6.25	5.5	6.25	4.75	5.6875
1809030	Male	134.8	7.25	4.5	3.5	3.75	4.75
1809031	Female	121.7	9.75	7.5	5.75	6.25	7.3125
1809032	Male	125.5	8.25	6	5.25	3.5	5.75
1809033	Female	128.9	60	17.75	18.75	13.5	27.5
1809034	Male	118.7	17.25	10.5	5	5	9.4375
1809035	Female	102.6	6.75	5.25	4.5	4.75	5.3125
1809036	Male	140.6	5.75	3.75	4.25	3.25	4.25
1809037	Female	124.2	5	3.75	3.5	4	4.0625
1809038	Male	157.7	6	6	3.75	4.25	5
1809039	Female	121.3	7	4.75	5	2.25	4.75
1809040	Male	131.1	4.25	3.75	2.5	4.75	3.8125
1809041	Female	145.7	5.75	6.5	5.75	4.25	5.5625
1809042	Male	126.6	5.25	5	3.75	3	4.25
1809043	Female	93.3	7.75	6	4.5	3.75	5.5
1809044	Male	149.1	7	5.25	4.25	3.75	5.0625
1809045	Female	116.3	5.75	6.5	4.25	5	5.375
1809046	Male	124.1	60	60	9.25	2.75	33
1809047	Female	116.1	15.5	8.5	11.5	12.25	11.9375
1809049	Female	117.7	5	5.5	3.5	2.5	4.125
1809051	Female	130.5	9.75	6.75	4.25	3.5	6.0625
1809053	Female	135.2	7.75	7	6.25	12.75	8.4375
1809055	Female	118.4	8	6.5	4.25	3.25	5.5
1809057	Female	137.8	4.75	6	5.5	4.75	5.25
1809059	Female	121.8	8.5	4	3.75	3.5	4.9375
1809061	Female	121.2	7	6.5	5.25	3.5	5.5625
1809063	Female	121.1	6.25	10.5	7.25	6.5	7.625
1809065	Female	109.1	8.75	5.5	4.25	4	5.625
1809067	Female	134.9	9.25	5.25	3	4	5.375
1809069	Female	121.8	6.75	4.75	3.75	4.5	4.9375
1809071	Female	117.1	5.75	6.75	5.5	7.5	6.375
1809073	Female	135.5	7.25	5.75	4	3.25	5.0625
1809075	Female	140	4.75	4.5	4	3	4.0625
1809077	Female	111.9	8.25	4.25	4.25	3.5	5.0625
1809079	Female	126.9	8.25	6	5.25	3.5	5.75
Ⅱ14	Female	150.2	60	60	32.6875	41.875	48.6406
Ⅱ16	Female	157.8	60	60	9.69	14.45	36.035
Ⅱ18	Male	113.5	60	60	53.3125	50.5675	55.97
Ⅱ19	Female	145.8	35.2775	35.2775	6.825	8.05	21.3575
Ⅱ20	Male	137.1	48.94	48.94	8.645	9.465	28.9975
Ⅱ3	Female	150.2	28.6975	22.5825	6.9675	7.7825	16.5075
Ⅱ6	Male	163.2	32.66	32.66	14.085	12.9225	23.0819
Ⅱ8	Male	140.2	33.305	33.305	19.6775	34.42	30.1769
Ⅲ1	Female	140.1	45.5	9.05	45.5	60	40.0125
Ⅲ10	Female	150.1	13.075	21.7725	13.075	9.735	14.4144
Ⅲ11	Male	138.5	16.65	10.75	16.65	12.2425	14.0731
Ⅲ13	Female	164.2	42.2	6.525	8.09	9.75	16.6412
Ⅲ14	Female	133.3	27.25	6.85	7.135	13.075	13.5775
Ⅲ15	Female	142.7	13.635	6.4	17.4375	16.65	13.5306
Ⅲ16	Female	147.1	11.825	8.325	7.8725	7.8725	8.97375
Ⅲ17	Female	132.8	26.35	13.55	10.9825	10.9825	15.4663
Ⅲ19	Female	148.2	12.925	12.675	12.9875	6.65	11.3094
Ⅲ2	Male	144	23.25	8.575	23.25	13.745	17.205
Ⅲ20	Female	137.8	60	6.9	6.705	9.74	20.8362
Ⅲ21	Female	141.2	60	14.4	13.16	7.8275	23.8469
Ⅲ22	Male	138.7	14.4	8.275	11.9675	6.815	10.3644
Ⅲ23	Male	133.5	8.275	12.925	11.6175	5.8025	9.655
Ⅲ3	Male	138.6	48.5	60	48.5	60	54.25
Ⅲ4	Male	153.1	49.5	60	49.5425	48.5275	51.8925
Ⅲ5	Male	151.4	23.01	7.435	23.01	22.27	18.9312
Ⅲ6	Male	123.7	8.4875	8.5	8.375	7.6075	8.2425
Ⅲ7	Female	162.1	7.675	12.75	7.425	7.1425	8.74812
Ⅲ9	Male	166.2	9.75	15.425	9.75	9.0425	10.9919
Ⅳ10	Male	146.9	19.91	11.43	5.2	8.52	11.265
Ⅳ19	Male	118.7	60	41.2	21.31	8.42	32.7325
Ⅳ21	Female	129.5	60	17.33	6.59	11.73	23.9125
Ⅳ22	Male	147.3	60	12.1	23.91	8.62	26.1575
Ⅳ24	Female	153.4	60	30.34	17.25	7.93	28.88
Ⅳ26	Male	139.5	60	21.71	9.3	11.37	25.595
Ⅳ28	Male	163.3	3.43	1.92	1.78	3.02	2.5375
Ⅳ6	Female	158.4	60	35.4	11.54	9.11	29.0125
I65	Female	145.2	21.38	26.13	13.15	6.54	16.8
I92	Male	163.2	3.23	2.51	3.15	2.11	2.75
W12	Male	164.2	28.43	10.13	1.39	8.1	12.0125
W13	Male	149.3	13.98	7.97	6.54	2.18	7.6675
W19	Male	164.7	60	41.32	28.77	13.7	35.9475
W22	Male	164.2	18.91	9.2	5.52	3.47	9.275
W30	Female	152.6	3.67	1.32	6.93	3.71	3.9075
W31	Male	166.2	7.56	4.53	5.22	2.66	4.9925
W33	Female	143.5	14.52	7.33	4.12	6.92	8.2225
W7	Male	153.4	4.32	1.47	1.23	1.97	2.2475
W9	Male	159.7	13.65	19.51	2.35	4.52	10.0075
WT1	Female	143.5	14.21	3.33	2.71	1.82	5.5175
WT10	Female	156.7	7.35	5.01	2.56	1.93	4.2125
WT11	Female	161.1	2.75	4.44	1.65	2.33	2.7925
WT12	Male	160.1	5.33	5.41	3.81	2.71	4.315
WT13	Male	149.7	14.5	8.33	4.48	1.76	7.2675
WT14	Female	150.7	14.38	7.47	2.78	2.34	6.7425
WT15	Female	166.3	6.28	3.88	3.36	1.83	3.8375
WT16	Female	157.8	60	4.55	3.15	2.4	17.525
WT17	Male	171.1	11.52	3.53	2.91	1.87	4.9575
WT2	Male	145.9	7.32	4.15	2.21	2.03	3.9275
WT3	Female	153.6	4.3	3.45	2.25	1.88	2.97
WT4	Female	160.3	13.13	3.83	1.78	2.07	5.2025
WT5	Male	151.1	60	43.21	18.15	6.37	31.9325
WT6	Female	161.7	4.8	6.11	1.28	1.76	3.4875
WT7	Male	161.3	6.87	6.18	3.18	2.14	4.5925
WT8	Female	156.8	9.98	5.43	11.7	6.11	8.305
WT9	Female	147.9	13.44	2.93	4	2.34	5.6775

## Sheet: Table S2
Table S2 The number of cells for clusters and cell types.
Number								Proportion
SampleID	ALP1	ALP2	ALP3	Control1	Control2	Control3	total	SampleID	ALP1	ALP2	ALP3	Control1	Control2	Control3	Total
Astro	341	849	599	671	349	781	3590	Astro	0.0868347	0.162737	0.127393	0.0955568	0.216233	0.135802	0.824557
Endo	28	61	43	214	41	92	479	Endo	0.00713012	0.0116925	0.00914504	0.0304756	0.0254027	0.0159972	0.0998433
OLFM1_ExN	303	355	327	421	277	1462	3145	ExN.sub	0.0771581	0.0680468	0.0695449	0.0599544	0.171623	0.254217	0.700544
Gran	424	581	543	1126	90	539	3303	Gran	0.10797	0.111367	0.115483	0.160353	0.0557621	0.0937228	0.644658
InN	368	385	199	340	251	397	1940	In	0.0937102	0.0737972	0.0423224	0.0484193	0.155514	0.0690315	0.482795
Micro	168	295	178	485	35	229	1390	Micro	0.0427807	0.0565459	0.0378562	0.0690686	0.0216853	0.0398192	0.267756
Oligo	1297	1492	1821	2401	185	1479	8675	Oligo	0.330278	0.285988	0.387282	0.341925	0.114622	0.257173	1.71727
OPCs	322	478	421	802	199	551	2773	OPCs	0.0819964	0.0916235	0.0895364	0.114212	0.123296	0.0958094	0.596474
NPC	402	307	410	199	114	213	1645	Prog	0.102368	0.0588461	0.0871969	0.0283395	0.070632	0.037037	0.38442
Pyra	274	414	161	363	73	8	1293	Pyra	0.0697734	0.079356	0.0342407	0.0516947	0.0452292	0.00139106	0.281685
Total	3927	5217	4702	7022	1614	5751	28233	Total	1	1	1	1	1	1	6
Number				Propotion
Cell type	Control	ALP	Total	Cell type	Control	ALP	Total
Astro	1801	1789	3590	Astro	0.125182	0.129207	0.254389
Endo	347	132	479	Endo	0.024119	0.00953344	0.0336524
OLFM1_ExN	2160	985	3145	ExN.sub	0.150136	0.0711397	0.221275
Gran	1755	1548	3303	Gran	0.121985	0.111801	0.233786
InN	988	952	1940	In	0.0686731	0.0687563	0.137429
Micro	749	641	1390	Micro	0.0520609	0.046295	0.0983558
Oligo	4065	4610	8675	Oligo	0.282547	0.332948	0.615495
OPCs	1552	1221	2773	OPCs	0.107875	0.0881843	0.196059
NPC	526	1119	1645	Prog	0.0365608	0.0808176	0.117378
Pyra	444	849	1293	Pyra	0.0308612	0.0613173	0.0921785
Total	14387	13846	28233	Total	1	1	2

## Sheet: Table S3
Table S3 Marker genes for cell types.
Cell type		Marker genes
Astroglia (Astro)		AQP4	GFAP	SLC1A2	SLC1A3	SOX9
Endothelial cell (Endo)		FLT1
Excitory Neurons（ExN）	Granular cell(Gran)	PROX1
	Pyramidal neuron(Pyra)	SNAP25	RBFOX1	SYT1
	OLFM1_ExN	OLFM1
Inhibitory (InN)		SST	CALB2	SLC6A1
Microglia (Micro)		APBB1IP	CSF1R	CD74	LRMDA	DOCK8	P2RY12	PTPRC
oligodendrocytes(Oligo)		MOG	PLP1	ST18
OPCs		C1QL1	VCAN	PTGDS	PDGFRA	PCDH15	OLIG2	OLIG1	LHFPL3
Neural progenitor cell (NPC)		ASCL1

## Sheet: Table S4
Table S4 Gene sets used in this study
Learning disorder	Memory disorder	Alzheimer's disease	Dementia	Frontotemporal dementia
ACHE	ACHE	A2M	APP	GRN
APOD	APP	ACHE	TREM2	MAPT
APP	AVP	ADAM10	GRN	PSEN1
BCL2	BCL2	AMFR	MAPT	TARDBP
GRIA1	CHD1	BIN1	NOTCH3	CHMP2B
HMOX1	CHRM1	APOC1	PRNP	C9orf72
HTR1A	CHRNA7	APOE	PSEN2	TREM2
HTR7	COMT	APP	CST3
IL1B	DRD2	ATP5F1A	DNMT1
IL1RN	GABRA5	BAX	CP
MAPT	GRPR	BCHE	HTRA1
MECP2	HLA-DPB1	BCL2	FUS
NF1	HTR1A	BDNF	SLC6A3
PRKN	HTR6	CALM1	TYROBP
PDE1B	HTR7	CASP3	CSF1R
PNOC	IGF2	CD33	COL4A1
POR	IL1B	CHRNA7	SLC9A8
PSEN1	INS	CHRNB2
SYP	LNPEP	CLU
TH	MAPT	TPP1
TLR4	MDK	CR1
TRH	MIF	CRH
VEGFA	NQO2	CST3
KL	NPY	CYP2D6
SIGMAR1	PRKN	ACE
MICU1	PNOC	DHCR24
SLC17A7	PSEN1	DPYSL2
SLC17A6	REL	EIF2S1
CAMKMT	SLC6A3	ENO1
	SLC6A4	EPHA1
	STAT3	ESR1
	SYP	F2
	VEGFA	GSK3B
	KL	HFE
	AKAP5	HLA-DRB5
	MAGI2	HMOX1
	SIGMAR1	IDE
	HRH3	IGF1
	GIT1	IGF1R
	CALY	IGF2
	SPHK2	IGF2R
	SLC17A7	IL1B
	SLC17A6	INS
	TRPV4	INPP5D
		INSR
		LEP
		MAOB
		MAPT
		MPO
		MTHFR
		NOS3
		NPY
		PLAU
		PLCG2
		PPARG
		PRNP
		RELN
		PSEN1
		PSEN2
		PYY
		NECTIN2
		SLC2A4
		SOD2
		SORL1
		TF
		TFAM
		TNF
		TPI1
		VEGFA
		VSNL1
		SLC30A4
		PICALM
		UNC5C
		ADAMTS1
		ABCA7
		TOMM40
		PGRMC1
		CYP46A1
		ARC
		NCSTN
		CD2AP
		BACE1
		GAPDHS
		PCDH11X
		ABI3
		MS4A4A
		WWOX
		TREM2
		SLC30A6
		CASS4
		IQCK
		MIR100
		MIR146A
		MIR296
		MIR375
		MIR505
		MIR766
		MIR708
		SNAR-I
		MIR3622B
		MIR4467

## Sheet: Table S5
Table S5 snRNA-seq datasets used for cross-species analysis in this study
Dataset	Sample size	Age (years)	Gender
GSE198323 (human)	19	86	M
		90	M
		92	F
		73	F
		73	M
		74	F
		74	F
		75	F
		75	M
		77	M
		78	F
		79	M
		80	M
		80	F
		83	M
		85	M
		88	M
		88	M
		88	M
GSE163737 (monkey)	1	23
GSE101901 (mouse)	3	0.83

## Sheet: Table S6
Table S6 The number of cells of snRNA-seq dataset cross species.
Cell type	Aging				AD/ALP
	Human	Monkey	Tree shrew	Mouse	Human	Tree shrew
Astro	4934	527	1801	1179	3367	1789
Endo	420	45	347	389	433	132			Tree shrew	Human	Monkey	Mouse
OLFM1_ExN	14289	274	2160	254	12552	985		number of gene before filtered	21261	32614	18908	17621
Gran	4389	841	1755	433	3043	1548		number of cell before filtered	37603	87615	7210	4544
InN	1860	595	988		1400	952		number of gene after filtered	21261	32614	18908	17621
Micro	1838	371	749	329	1215	641		number of cell after filtered	28233	78054	7153	4007
Oligo	10866	1704	4065	849	7106	4610
OPCs	3277	391	1552	201	2135	1221
NPC	1819	135	526	373	1029	1119
Pyra	964	2270	444		1118	849
Pyra.In				373
Total	44656	7153	14387	4380	33398	13846
	TreeShrew
SampleID	ALP1	ALP2	ALP3	Control1	Control2	Control3
number of cell for each sample before filtered	5091	7151	5596	8785	3011	7969
number of cell for each sample after filtered	3927	5217	4702	7022	1614	5751
	Monkey
SampleID	monkey1
number of cell for each sample before filtered	7210
number of cell for each sample after filtered	7153
	Mouse
SampleID	Mouse1	Mouse2	Mouse3
number of cell for each sample before filtered	481	2491	1572
number of cell for each sample after filtered	320	2427	1260
	Human
SampleID	NC21	NC22-1	NC22-2	NC24-1	NC24-2	NC26	NC28	NC29-1	NC29-2	NC30-1	NC30-2	NC31-1	NC31-2	NC34-1	NC34-2	NC38
number of cell for each sample before filtered	2395	1575	1613	2414	2512	3232	3714	3527	3817	2358	2326	3807	3498	2204	2383	4320
SampleID	AD23-1	AD23-2	AD25-1	AD25-2	AD27	AD32-1	AD32-2	AD33-1	AD33-2	AD36	AD37-1	AD37-2
number of cell for each sample before filtered	2904	3232	2429	2582	3817	3398	3714	3864	3597	2697	2386	2399
SampleID	NC21	NC22-1	NC22-2	NC24-1	NC24-2	NC26	NC28	NC29-1	NC29-2	NC30-1	NC30-2	NC31-1	NC31-2	NC34-1	NC34-2	NC38
number of cell for each sample after filtered	2177	1425	1488	2077	2126	2989	3543	2833	3668	2222	2076	3503	3150	1419	1662	4011
SampleID	AD23-1	AD23-2	AD25-1	AD25-2	AD27	AD32-1	AD32-2	AD33-1	AD33-2	AD36	AD37-1	AD37-2
number of cell for each sample after filtered	2383	2989	2132	2148	3668	2847	3543	3559	3257	2494	2252	2126

## Sheet: Table S7
Table S7 Spearman correlation analysis of snRNA-seq dataset cross species
	Human.Astro	Human.Endo	Human.OLFM1_ExN	Human.Gran	Human.InN	Human.Micro	Human.Oligo	Human.OPCs	Human.NPC	Human.Pyra	TreeShrew.Astro	TreeShrew.Endo	TreeShrew.OLFM1_ExN	TreeShrew.Gran	TreeShrew.InN	TreeShrew.Micro	TreeShrew.Oligo	TreeShrew.OPCs	TreeShrew.NPC	TreeShrew.Pyra
Human.Astro	1	0.795274	0.851926	0.836398	0.845081	0.836412	0.846991	0.886778	0.890491	0.834253	0.621913	0.513435	0.553767	0.570614	0.555921	0.524165	0.555769	0.585399	0.571691	0.555499
Human.Endo	0.795274	1	0.737263	0.727818	0.732655	0.790432	0.757373	0.778746	0.765802	0.72507	0.539159	0.5952	0.527075	0.522879	0.510679	0.529269	0.523653	0.534287	0.520276	0.508096
Human.OLFM1_ExN	0.851926	0.737263	1	0.977254	0.951346	0.813775	0.828182	0.88642	0.935748	0.969857	0.555496	0.488873	0.602422	0.636774	0.61828	0.516416	0.552249	0.583916	0.623862	0.63544
Human.Gran	0.836398	0.727818	0.977254	1	0.925164	0.806454	0.836842	0.878093	0.91518	0.948186	0.556618	0.491076	0.604473	0.64391	0.615172	0.522348	0.565926	0.587389	0.619586	0.634672
Human.InN	0.845081	0.732655	0.951346	0.925164	1	0.8009	0.816799	0.88974	0.956086	0.95213	0.54896	0.481055	0.586344	0.618735	0.630291	0.504275	0.542198	0.584264	0.618212	0.624951
Human.Micro	0.836412	0.790432	0.813775	0.806454	0.8009	1	0.846601	0.850642	0.822491	0.795786	0.547262	0.516912	0.537708	0.562909	0.536897	0.613937	0.561048	0.560503	0.539972	0.539379
Human.Oligo	0.846991	0.757373	0.828182	0.836842	0.816799	0.846601	1	0.881649	0.835206	0.811227	0.574176	0.520131	0.569904	0.587533	0.565516	0.562666	0.642126	0.598863	0.566722	0.571758
Human.OPCs	0.886778	0.778746	0.88642	0.878093	0.88974	0.850642	0.881649	1	0.921776	0.87684	0.594376	0.526748	0.59252	0.615094	0.608288	0.55579	0.594498	0.643809	0.610846	0.604436
Human.NPC	0.890491	0.765802	0.935748	0.91518	0.956086	0.822491	0.835206	0.921776	1	0.93311	0.595849	0.516944	0.610907	0.633455	0.647192	0.531551	0.568145	0.618537	0.640526	0.633395
Human.Pyra	0.834253	0.72507	0.969857	0.948186	0.95213	0.795786	0.811227	0.87684	0.93311	1	0.546877	0.481351	0.594739	0.631077	0.62268	0.508164	0.543802	0.582226	0.622091	0.64187
TreeShrew.Astro	0.621913	0.539159	0.555496	0.556618	0.54896	0.547262	0.574176	0.594376	0.595849	0.546877	1	0.850074	0.902133	0.890813	0.879999	0.848985	0.887766	0.914527	0.906139	0.869725
TreeShrew.Endo	0.513435	0.5952	0.488873	0.491076	0.481055	0.516912	0.520131	0.526748	0.516944	0.481351	0.850074	1	0.873826	0.829932	0.817895	0.830762	0.83805	0.837047	0.836003	0.808515
TreeShrew.OLFM1_ExN	0.553767	0.527075	0.602422	0.604473	0.586344	0.537708	0.569904	0.59252	0.610907	0.594739	0.902133	0.873826	1	0.957474	0.933201	0.853986	0.902335	0.910518	0.954712	0.937421
TreeShrew.Gran	0.570614	0.522879	0.636774	0.64391	0.618735	0.562909	0.587533	0.615094	0.633455	0.631077	0.890813	0.829932	0.957474	1	0.943139	0.856684	0.895285	0.915677	0.960225	0.955326
TreeShrew.InN	0.555921	0.510679	0.61828	0.615172	0.630291	0.536897	0.565516	0.608288	0.647192	0.62268	0.879999	0.817895	0.933201	0.943139	1	0.829508	0.873701	0.91671	0.965019	0.952425
TreeShrew.Micro	0.524165	0.529269	0.516416	0.522348	0.504275	0.613937	0.562666	0.55579	0.531551	0.508164	0.848985	0.830762	0.853986	0.856684	0.829508	1	0.871851	0.858303	0.837277	0.824021
TreeShrew.Oligo	0.555769	0.523653	0.552249	0.565926	0.542198	0.561048	0.642126	0.594498	0.568145	0.543802	0.887766	0.83805	0.902335	0.895285	0.873701	0.871851	1	0.906291	0.880977	0.872521
TreeShrew.OPCs	0.585399	0.534287	0.583916	0.587389	0.584264	0.560503	0.598863	0.643809	0.618537	0.582226	0.914527	0.837047	0.910518	0.915677	0.91671	0.858303	0.906291	1	0.926951	0.902374
TreeShrew.NPC	0.571691	0.520276	0.623862	0.619586	0.618212	0.539972	0.566722	0.610846	0.640526	0.622091	0.906139	0.836003	0.954712	0.960225	0.965019	0.837277	0.880977	0.926951	1	0.960582
TreeShrew.Pyra	0.555499	0.508096	0.63544	0.634672	0.624951	0.539379	0.571758	0.604436	0.633395	0.64187	0.869725	0.808515	0.937421	0.955326	0.952425	0.824021	0.872521	0.902374	0.960582	1
	Human.Astro	Human.Endo	Human.OLFM1_ExN	Human.Gran	Human.InN	Human.Micro	Human.Oligo	Human.OPCs	Human.NPC	Human.Pyra	Monkey.Astro	Monkey.Endo	Monkey.OLFM1_ExN	Monkey.Gran	Monkey.InN	Monkey.Micro	Monkey.Oligo	Monkey.OPCs	Monkey.NPC	Monkey.Pyra
Human.Astro	1	0.785833	0.84323	0.827127	0.837133	0.826694	0.840527	0.882115	0.884364	0.825359	0.822979	0.688057	0.685966	0.717995	0.710766	0.690693	0.736798	0.749756	0.701459	0.708802
Human.Endo	0.785833	1	0.721828	0.71344	0.718186	0.779461	0.74679	0.770114	0.755028	0.709207	0.669877	0.730665	0.59847	0.627368	0.631259	0.662524	0.656966	0.665328	0.623871	0.628879
Human.OLFM1_ExN	0.84323	0.721828	1	0.976777	0.949631	0.801101	0.82048	0.88123	0.933014	0.968732	0.741854	0.662645	0.820124	0.830139	0.808681	0.702754	0.753039	0.765825	0.807719	0.826029
Human.Gran	0.827127	0.71344	0.976777	1	0.923326	0.79319	0.82902	0.873384	0.912787	0.947116	0.734146	0.656677	0.810395	0.836456	0.802059	0.703217	0.760954	0.763669	0.803237	0.819449
Human.InN	0.837133	0.718186	0.949631	0.923326	1	0.789085	0.809523	0.885794	0.954912	0.950424	0.740888	0.662736	0.787041	0.820048	0.829549	0.697505	0.747457	0.774091	0.800242	0.81361
Human.Micro	0.826694	0.779461	0.801101	0.79319	0.789085	1	0.83605	0.842064	0.812115	0.782679	0.730783	0.675898	0.661061	0.687919	0.684824	0.80338	0.736368	0.71353	0.685509	0.687215
Human.Oligo	0.840527	0.74679	0.82048	0.82902	0.809523	0.83605	1	0.877475	0.829608	0.802807	0.744953	0.658086	0.694358	0.718378	0.717539	0.74075	0.82723	0.748919	0.711229	0.71225
Human.OPCs	0.882115	0.770114	0.88123	0.873384	0.885794	0.842064	0.877475	1	0.919187	0.871888	0.779655	0.694549	0.740971	0.77493	0.77824	0.740368	0.788391	0.835768	0.760285	0.76619
Human.NPC	0.884364	0.755028	0.933014	0.912787	0.954912	0.812115	0.829608	0.919187	1	0.931359	0.782718	0.685658	0.78193	0.822044	0.836056	0.714028	0.764997	0.805069	0.798635	0.81167
Human.Pyra	0.825359	0.709207	0.968732	0.947116	0.950424	0.782679	0.802807	0.871888	0.931359	1	0.733725	0.658395	0.811952	0.824672	0.81628	0.696316	0.746441	0.765457	0.818856	0.83732
Monkey.Astro	0.822979	0.669877	0.741854	0.734146	0.740888	0.730783	0.744953	0.779655	0.782718	0.733725	1	0.788098	0.825118	0.8577	0.853765	0.842436	0.890224	0.887986	0.843122	0.853102
Monkey.Endo	0.688057	0.730665	0.662645	0.656677	0.662736	0.675898	0.658086	0.694549	0.685658	0.658395	0.788098	1	0.722116	0.752863	0.754812	0.763081	0.7695	0.780733	0.745535	0.754972
Monkey.OLFM1_ExN	0.685966	0.59847	0.820124	0.810395	0.787041	0.661061	0.694358	0.740971	0.78193	0.811952	0.825118	0.722116	1	0.948074	0.925956	0.791252	0.85456	0.863152	0.931181	0.953128
Monkey.Gran	0.717995	0.627368	0.830139	0.836456	0.820048	0.687919	0.718378	0.77493	0.822044	0.824672	0.8577	0.752863	0.948074	1	0.957327	0.816334	0.880592	0.896859	0.940425	0.962115
Monkey.InN	0.710766	0.631259	0.808681	0.802059	0.829549	0.684824	0.717539	0.77824	0.836056	0.81628	0.853765	0.754812	0.925956	0.957327	1	0.816512	0.87964	0.903671	0.944872	0.957568
Monkey.Micro	0.690693	0.662524	0.702754	0.703217	0.697505	0.80338	0.74075	0.740368	0.714028	0.696316	0.842436	0.763081	0.791252	0.816334	0.816512	1	0.890201	0.839467	0.81851	0.821756
Monkey.Oligo	0.736798	0.656966	0.753039	0.760954	0.747457	0.736368	0.82723	0.788391	0.764997	0.746441	0.890224	0.7695	0.85456	0.880592	0.87964	0.890201	1	0.900685	0.876076	0.880371
Monkey.OPCs	0.749756	0.665328	0.765825	0.763669	0.774091	0.71353	0.748919	0.835768	0.805069	0.765457	0.887986	0.780733	0.863152	0.896859	0.903671	0.839467	0.900685	1	0.884056	0.891808
Monkey.NPC	0.701459	0.623871	0.807719	0.803237	0.800242	0.685509	0.711229	0.760285	0.798635	0.818856	0.843122	0.745535	0.931181	0.940425	0.944872	0.81851	0.876076	0.884056	1	0.977583
Monkey.Pyra	0.708802	0.628879	0.826029	0.819449	0.81361	0.687215	0.71225	0.76619	0.81167	0.83732	0.853102	0.754972	0.953128	0.962115	0.957568	0.821756	0.880371	0.891808	0.977583	1
	Human.Astro	Human.Endo	Human.OLFM1_ExN	Human.Gran	Human.InN	Human.Micro	Human.Oligo	Human.OPCs	Human.NPC	Human.Pyra	Mouse.Astro	Mouse.Endo	Mouse.OLFM1_ExN	Mouse.Gran	Mouse.Micro	Mouse.Oligo	Mouse.OPCs	Mouse.Pyra.InN
Human.Astro	1	0.771552	0.835139	0.818916	0.829615	0.821748	0.830487	0.877166	0.878861	0.817569	0.411787	0.321583	0.363541	0.36852	0.270342	0.37333	0.36492	0.352889
Human.Endo	0.771552	1	0.702247	0.693054	0.698582	0.763783	0.728796	0.74901	0.732424	0.689765	0.423816	0.518629	0.388079	0.391027	0.387726	0.417259	0.402384	0.374278
Human.OLFM1_ExN	0.835139	0.702247	1	0.976118	0.949783	0.795481	0.807318	0.875138	0.931474	0.969191	0.342483	0.235911	0.473157	0.455276	0.2341	0.337304	0.341736	0.451899
Human.Gran	0.818916	0.693054	0.976118	1	0.92118	0.789772	0.817939	0.867551	0.909808	0.946219	0.359389	0.253501	0.492108	0.484512	0.25715	0.370444	0.364762	0.471297
Human.InN	0.829615	0.698582	0.949783	0.92118	1	0.782705	0.795968	0.88078	0.954828	0.950816	0.322816	0.219568	0.434595	0.422207	0.211472	0.316438	0.331253	0.434278
Human.Micro	0.821748	0.763783	0.795481	0.789772	0.782705	1	0.832292	0.836419	0.803589	0.778248	0.363602	0.333275	0.36147	0.36395	0.415452	0.400865	0.358767	0.344318
Human.Oligo	0.830487	0.728796	0.807318	0.817939	0.795968	0.832292	1	0.868412	0.814965	0.789786	0.434375	0.358289	0.443461	0.447034	0.365378	0.534079	0.457912	0.432767
Human.OPCs	0.877166	0.74901	0.875138	0.867551	0.88078	0.836419	0.868412	1	0.91425	0.866568	0.388206	0.29182	0.419445	0.416912	0.288678	0.404614	0.428712	0.406344
Human.NPC	0.878861	0.732424	0.931474	0.909808	0.954828	0.803589	0.814965	0.91425	1	0.929901	0.385694	0.262925	0.455605	0.447503	0.247648	0.354804	0.383043	0.453522
Human.Pyra	0.817569	0.689765	0.969191	0.946219	0.950816	0.778248	0.789786	0.866568	0.929901	1	0.325713	0.222893	0.462799	0.443128	0.219529	0.322291	0.333405	0.452798
Mouse.Astro	0.411787	0.423816	0.342483	0.359389	0.322816	0.363602	0.434375	0.388206	0.385694	0.325713	1	0.743523	0.762745	0.78626	0.712167	0.80073	0.807145	0.775827
Mouse.Endo	0.321583	0.518629	0.235911	0.253501	0.219568	0.333275	0.358289	0.29182	0.262925	0.222893	0.743523	1	0.59519	0.623222	0.702375	0.69747	0.676906	0.610041
Mouse.OLFM1_ExN	0.363541	0.388079	0.473157	0.492108	0.434595	0.36147	0.443461	0.419445	0.455605	0.462799	0.762745	0.59519	1	0.903237	0.610471	0.711788	0.732219	0.915189
Mouse.Gran	0.36852	0.391027	0.455276	0.484512	0.422207	0.36395	0.447034	0.416912	0.447503	0.443128	0.78626	0.623222	0.903237	1	0.636882	0.73408	0.756877	0.901888
Mouse.Micro	0.270342	0.387726	0.2341	0.25715	0.211472	0.415452	0.365378	0.288678	0.247648	0.219529	0.712167	0.702375	0.610471	0.636882	1	0.714645	0.67703	0.613657
Mouse.NPC	0.37333	0.417259	0.337304	0.370444	0.316438	0.400865	0.534079	0.404614	0.354804	0.322291	0.80073	0.69747	0.711788	0.73408	0.714645	1	0.803991	0.728416
Mouse.OPCs	0.36492	0.402384	0.341736	0.364762	0.331253	0.358767	0.457912	0.428712	0.383043	0.333405	0.807145	0.676906	0.732219	0.756877	0.67703	0.803991	1	0.758196
Mouse.Pyra.InN	0.352889	0.374278	0.451899	0.471297	0.434278	0.344318	0.432767	0.406344	0.453522	0.452798	0.775827	0.610041	0.915189	0.901888	0.613657	0.728416	0.758196	1
	TreeShrew.Astro	TreeShrew.Endo	TreeShrew.OLFM1_ExN	TreeShrew.Gran	TreeShrew.InN	TreeShrew.Micro	TreeShrew.Oligo	TreeShrew.OPCs	TreeShrew.NPC	TreeShrew.Pyra	Monkey.Astro	Monkey.Endo	Monkey.OLFM1_ExN	Monkey.Gran	Monkey.InN	Monkey.Micro	Monkey.Oligo	Monkey.OPCs	Monkey.NPC	Monkey.Pyra
TreeShrew.Astro	1	0.842938	0.899997	0.889074	0.87841	0.838171	0.886638	0.912327	0.909284	0.865717	0.610762	0.504191	0.534063	0.556979	0.55076	0.521288	0.56986	0.58212	0.544556	0.548987
TreeShrew.Endo	0.842938	1	0.864231	0.82136	0.809133	0.819894	0.833538	0.828463	0.831913	0.797638	0.504014	0.516844	0.47233	0.491871	0.491997	0.499854	0.514905	0.514563	0.49034	0.491567
TreeShrew.OLFM1_ExN	0.899997	0.864231	1	0.953812	0.929348	0.844508	0.90086	0.907817	0.942592	0.926871	0.552949	0.492787	0.592957	0.608851	0.599852	0.5335	0.579469	0.584276	0.596617	0.605748
TreeShrew.Gran	0.889074	0.82136	0.953812	1	0.943151	0.842018	0.892324	0.913587	0.951063	0.950462	0.574323	0.503663	0.629478	0.646705	0.629738	0.555029	0.600097	0.606381	0.627853	0.639407
TreeShrew.InN	0.87841	0.809133	0.929348	0.943151	1	0.822428	0.872256	0.914883	0.960122	0.942049	0.565245	0.501371	0.611961	0.636657	0.648281	0.541287	0.586427	0.607923	0.622779	0.631699
TreeShrew.Micro	0.838171	0.819894	0.844508	0.842018	0.822428	1	0.866156	0.851636	0.827174	0.812411	0.527251	0.487758	0.497889	0.513403	0.509741	0.602666	0.55642	0.531971	0.512794	0.51192
TreeShrew.Oligo	0.886638	0.833538	0.90086	0.892324	0.872256	0.866156	1	0.903478	0.877439	0.868922	0.561217	0.492784	0.548285	0.563838	0.561507	0.565192	0.631769	0.581253	0.560396	0.559942
TreeShrew.OPCs	0.912327	0.828463	0.907817	0.913587	0.914883	0.851636	0.903478	1	0.927225	0.896789	0.585498	0.513974	0.569139	0.592004	0.594789	0.552492	0.600588	0.631773	0.582313	0.585507
TreeShrew.NPC	0.909284	0.831913	0.942592	0.951063	0.960122	0.827174	0.877439	0.927225	1	0.941715	0.582358	0.512094	0.611588	0.630074	0.633097	0.539778	0.585809	0.611513	0.617209	0.627017
TreeShrew.Pyra	0.865717	0.797638	0.926871	0.950462	0.942049	0.812411	0.868922	0.896789	0.941715	1	0.564864	0.493691	0.631657	0.640832	0.637068	0.54353	0.592995	0.603144	0.642727	0.65158
Monkey.Astro	0.610762	0.504014	0.552949	0.574323	0.565245	0.527251	0.561217	0.585498	0.582358	0.564864	1	0.791701	0.82391	0.857472	0.851598	0.841459	0.888727	0.888391	0.84171	0.852053
Monkey.Endo	0.504191	0.516844	0.492787	0.503663	0.501371	0.487758	0.492784	0.513974	0.512094	0.493691	0.791701	1	0.723145	0.754962	0.757433	0.766381	0.773181	0.78527	0.746025	0.755734
Monkey.OLFM1_ExN	0.534063	0.47233	0.592957	0.629478	0.611961	0.497889	0.548285	0.569139	0.611588	0.631657	0.82391	0.723145	1	0.947004	0.924584	0.789548	0.851012	0.862332	0.930755	0.952717
Monkey.Gran	0.556979	0.491871	0.608851	0.646705	0.636657	0.513403	0.563838	0.592004	0.630074	0.640832	0.857472	0.754962	0.947004	1	0.956628	0.815071	0.877629	0.897091	0.940077	0.961795
Monkey.InN	0.55076	0.491997	0.599852	0.629738	0.648281	0.509741	0.561507	0.594789	0.633097	0.637068	0.851598	0.757433	0.924584	0.956628	1	0.81435	0.875962	0.903511	0.944199	0.95737
Monkey.Micro	0.521288	0.499854	0.5335	0.555029	0.541287	0.602666	0.565192	0.552492	0.539778	0.54353	0.841459	0.766381	0.789548	0.815071	0.81435	1	0.89242	0.839387	0.81696	0.819458
Monkey.Oligo	0.56986	0.514905	0.579469	0.600097	0.586427	0.55642	0.631769	0.600588	0.585809	0.592995	0.888727	0.773181	0.851012	0.877629	0.875962	0.89242	1	0.899565	0.87379	0.877297
Monkey.OPCs	0.58212	0.514563	0.584276	0.606381	0.607923	0.531971	0.581253	0.631773	0.611513	0.603144	0.888391	0.78527	0.862332	0.897091	0.903511	0.839387	0.899565	1	0.884255	0.891703
Monkey.NPC	0.544556	0.49034	0.596617	0.627853	0.622779	0.512794	0.560396	0.582313	0.617209	0.642727	0.84171	0.746025	0.930755	0.940077	0.944199	0.81696	0.87379	0.884255	1	0.977829
Monkey.Pyra	0.548987	0.491567	0.605748	0.639407	0.631699	0.51192	0.559942	0.585507	0.627017	0.65158	0.852053	0.755734	0.952717	0.961795	0.95737	0.819458	0.877297	0.891703	0.977829	1
	TreeShrew.Astro	TreeShrew.Endo	TreeShrew.OLFM1_ExN	TreeShrew.Gran	TreeShrew.InN	TreeShrew.Micro	TreeShrew.Oligo	TreeShrew.OPCs	TreeShrew.NPC	TreeShrew.Pyra	Mouse.Astro	Mouse.Endo	Mouse.OLFM1_ExN	Mouse.Gran	Mouse.Micro	Mouse.Oligo	Mouse.OPCs	Mouse.Pyra.InN
TreeShrew.Astro	1	0.831733	0.893527	0.881074	0.870688	0.830867	0.878673	0.907599	0.904396	0.85879	0.429411	0.311699	0.382744	0.38983	0.278208	0.382972	0.37644	0.375536
TreeShrew.Endo	0.831733	1	0.85245	0.805157	0.792391	0.807053	0.820105	0.815119	0.817992	0.781629	0.425279	0.450727	0.395817	0.399715	0.349696	0.401403	0.386465	0.384078
TreeShrew.OLFM1_ExN	0.893527	0.85245	1	0.952427	0.925335	0.835599	0.893811	0.901783	0.939975	0.924947	0.420336	0.306503	0.490871	0.482681	0.29512	0.402123	0.400273	0.479325
TreeShrew.Gran	0.881074	0.805157	0.952427	1	0.940794	0.835018	0.884555	0.908856	0.949794	0.950471	0.361365	0.248726	0.457948	0.453566	0.258532	0.358831	0.353664	0.441288
TreeShrew.InN	0.870688	0.792391	0.925335	0.940794	1	0.814286	0.861928	0.91051	0.960348	0.941353	0.346413	0.232917	0.431323	0.423505	0.232871	0.335806	0.347895	0.434368
TreeShrew.Micro	0.830867	0.807053	0.835599	0.835018	0.814286	1	0.861201	0.845011	0.820501	0.805619	0.362151	0.318099	0.354846	0.359631	0.39712	0.391229	0.348025	0.34164
TreeShrew.Oligo	0.878673	0.820105	0.893811	0.884555	0.861928	0.861201	1	0.897087	0.867381	0.861791	0.409644	0.323881	0.422597	0.423922	0.326605	0.485529	0.417361	0.414673
TreeShrew.OPCs	0.907599	0.815119	0.901783	0.908856	0.91051	0.845011	0.897087	1	0.924293	0.893742	0.373486	0.268922	0.393106	0.394106	0.264126	0.376163	0.402884	0.385659
TreeShrew.NPC	0.904396	0.817992	0.939975	0.949794	0.960348	0.820501	0.867381	0.924293	1	0.942018	0.364704	0.249344	0.427266	0.420047	0.235439	0.334775	0.349915	0.419962
TreeShrew.Pyra	0.85879	0.781629	0.924947	0.950471	0.941353	0.805619	0.861791	0.893742	0.942018	1	0.353565	0.237243	0.460071	0.444265	0.241968	0.348797	0.348696	0.451921
Mouse.Astro	0.429411	0.425279	0.420336	0.361365	0.346413	0.362151	0.409644	0.373486	0.364704	0.353565	1	0.732137	0.753426	0.774824	0.699121	0.790249	0.797394	0.766062
Mouse.Endo	0.311699	0.450727	0.306503	0.248726	0.232917	0.318099	0.323881	0.268922	0.249344	0.237243	0.732137	1	0.579045	0.608592	0.69138	0.685477	0.664561	0.593168
Mouse.OLFM1_ExN	0.382744	0.395817	0.490871	0.457948	0.431323	0.354846	0.422597	0.393106	0.427266	0.460071	0.753426	0.579045	1	0.89727	0.595133	0.699748	0.717571	0.910258
Mouse.Gran	0.38983	0.399715	0.482681	0.453566	0.423505	0.359631	0.423922	0.394106	0.420047	0.444265	0.774824	0.608592	0.89727	1	0.620098	0.721085	0.739919	0.894867
Mouse.Micro	0.278208	0.349696	0.29512	0.258532	0.232871	0.39712	0.326605	0.264126	0.235439	0.241968	0.699121	0.69138	0.595133	0.620098	1	0.701457	0.66357	0.597347
Mouse.Oligo	0.382972	0.401403	0.402123	0.358831	0.335806	0.391229	0.485529	0.376163	0.334775	0.348797	0.790249	0.685477	0.699748	0.721085	0.701457	1	0.795851	0.714554
Mouse.OPCs	0.37644	0.386465	0.400273	0.353664	0.347895	0.348025	0.417361	0.402884	0.349915	0.348696	0.797394	0.664561	0.717571	0.739919	0.66357	0.795851	1	0.74203
Mouse.Pyra.InN	0.375536	0.384078	0.479325	0.441288	0.434368	0.34164	0.414673	0.385659	0.419962	0.451921	0.766062	0.593168	0.910258	0.894867	0.597347	0.714554	0.74203	1
	Monkey.Astro	Monkey.Endo	Monkey.OLFM1_ExN	Monkey.Gran	Monkey.InN	Monkey.Micro	Monkey.Oligo	Monkey.OPCs	Monkey.NPC	Monkey.Pyra	Mouse.Astro	Mouse.Endo	Mouse.OLFM1_ExN	Mouse.Gran	Mouse.Micro	Mouse.Oligo	Mouse.OPCs	Mouse.Pyra.InN
Monkey.Astro	1	0.77855	0.805565	0.840696	0.835528	0.827436	0.879318	0.879389	0.825485	0.835664	0.382285	0.270785	0.345062	0.351017	0.239915	0.358297	0.331552	0.331036
Monkey.Endo	0.77855	1	0.703783	0.73642	0.737036	0.746646	0.7536	0.768168	0.728258	0.738318	0.288447	0.333673	0.285415	0.288431	0.231296	0.295197	0.268409	0.268983
Monkey.OLFM1_ExN	0.805565	0.703783	1	0.943305	0.917697	0.769299	0.83517	0.84811	0.925029	0.948747	0.333272	0.215526	0.486278	0.460924	0.218171	0.337513	0.328479	0.45692
Monkey.Gran	0.840696	0.73642	0.943305	1	0.953386	0.795972	0.864584	0.88612	0.936031	0.959117	0.340095	0.221343	0.471605	0.467141	0.216199	0.34261	0.339187	0.458841
Monkey.InN	0.835528	0.737036	0.917697	0.953386	1	0.794273	0.861183	0.892124	0.940071	0.95404	0.340396	0.224186	0.456645	0.44719	0.216469	0.344302	0.348648	0.458927
Monkey.Micro	0.827436	0.746646	0.769299	0.795972	0.794273	1	0.880099	0.822018	0.798545	0.801411	0.342017	0.298443	0.361045	0.362414	0.388302	0.401691	0.344745	0.344294
Monkey.Oligo	0.879318	0.7536	0.83517	0.864584	0.861183	0.880099	1	0.888427	0.859563	0.863102	0.398224	0.304119	0.431504	0.434795	0.313121	0.485636	0.414791	0.419232
Monkey.OPCs	0.879389	0.768168	0.84811	0.88612	0.892124	0.822018	0.888427	1	0.871324	0.879336	0.371361	0.26791	0.409501	0.409467	0.249575	0.379226	0.403074	0.399706
Monkey.NPC	0.825485	0.728258	0.925029	0.936031	0.940071	0.798545	0.859563	0.871324	1	0.977587	0.343563	0.230936	0.468065	0.454642	0.22983	0.352937	0.342591	0.458072
Monkey.Pyra	0.835664	0.738318	0.948747	0.959117	0.95404	0.801411	0.863102	0.879336	0.977587	1	0.336961	0.221966	0.473791	0.457322	0.216908	0.340242	0.333588	0.462981
Mouse.Astro	0.382285	0.288447	0.333272	0.340095	0.340396	0.342017	0.398224	0.371361	0.343563	0.336961	1	0.738904	0.755892	0.778386	0.700223	0.794294	0.801901	0.770989
Mouse.Endo	0.270785	0.333673	0.215526	0.221343	0.224186	0.298443	0.304119	0.26791	0.230936	0.221966	0.738904	1	0.585166	0.613207	0.692672	0.691455	0.671816	0.598896
Mouse.OLFM1_ExN	0.345062	0.285415	0.486278	0.471605	0.456645	0.361045	0.431504	0.409501	0.468065	0.473791	0.755892	0.585166	1	0.90097	0.593171	0.701695	0.721659	0.914969
Mouse.Gran	0.351017	0.288431	0.460924	0.467141	0.44719	0.362414	0.434795	0.409467	0.454642	0.457322	0.778386	0.613207	0.90097	1	0.61881	0.725119	0.745902	0.899062
Mouse.Micro	0.239915	0.231296	0.218171	0.216199	0.216469	0.388302	0.313121	0.249575	0.22983	0.216908	0.700223	0.692672	0.593171	0.61881	1	0.700707	0.665539	0.597067
Mouse.Oligo	0.358297	0.295197	0.337513	0.34261	0.344302	0.401691	0.485636	0.379226	0.352937	0.340242	0.794294	0.691455	0.701695	0.725119	0.700707	1	0.797109	0.717953
Mouse.OPCs	0.331552	0.268409	0.328479	0.339187	0.348648	0.344745	0.414791	0.403074	0.342591	0.333588	0.801901	0.671816	0.721659	0.745902	0.665539	0.797109	1	0.747773
Mouse.Pyra.InN	0.331036	0.268983	0.45692	0.458841	0.458927	0.344294	0.419232	0.399706	0.458072	0.462981	0.770989	0.598896	0.914969	0.899062	0.597067	0.717953	0.747773	1
AD/ALP	Human.Astro	Human.Endo	Human.OLFM1_ExN	Human.Gran	Human.InN	Human.Micro	Human.Oligo	Human.OPCs	Human.NPC	Human.Pyra	TreeShrew.Astro	TreeShrew.Endo	TreeShrew.OLFM1_ExN	TreeShrew.Gran	TreeShrew.InN	TreeShrew.Micro	TreeShrew.Oligo	TreeShrew.OPCs	TreeShrew.NPC	TreeShrew.Pyra
Human.Astro	1	0.786355	0.849484	0.832442	0.842001	0.844328	0.841162	0.880227	0.864687	0.832781	0.609413	0.502361	0.541601	0.560849	0.545493	0.515404	0.545766	0.574844	0.561243	0.545776
Human.Endo	0.786355	1	0.729279	0.721403	0.731044	0.791574	0.755744	0.77048	0.747269	0.721761	0.534837	0.589118	0.520609	0.517535	0.504079	0.527826	0.520067	0.529217	0.513974	0.501664
Human.OLFM1_ExN	0.849484	0.729279	1	0.977334	0.945105	0.821856	0.824563	0.878499	0.939513	0.967832	0.550934	0.484297	0.596536	0.631972	0.612012	0.512279	0.548255	0.578866	0.618122	0.629904
Human.Gran	0.832442	0.721403	0.977334	1	0.924406	0.813762	0.830452	0.870599	0.920849	0.948094	0.553742	0.488252	0.600302	0.640221	0.611278	0.520636	0.561918	0.58341	0.615601	0.630639
Human.InN	0.842001	0.731044	0.945105	0.924406	1	0.81146	0.815526	0.886086	0.962141	0.94938	0.549336	0.483563	0.586653	0.618715	0.62851	0.506137	0.543287	0.585622	0.617052	0.622541
Human.Micro	0.844328	0.791574	0.821856	0.813762	0.81146	1	0.848234	0.852106	0.829376	0.80584	0.548356	0.515975	0.539182	0.56566	0.539583	0.607674	0.558963	0.562408	0.542942	0.541125
Human.Oligo	0.841162	0.755744	0.824563	0.830452	0.815526	0.848234	1	0.874856	0.828471	0.810933	0.570282	0.517901	0.565448	0.582829	0.560429	0.559716	0.637631	0.59448	0.562083	0.566512
Human.OPCs	0.880227	0.77048	0.878499	0.870599	0.886086	0.852106	0.874856	1	0.905644	0.870821	0.588887	0.521198	0.584719	0.607476	0.600956	0.548329	0.587894	0.635104	0.602747	0.597516
Human.NPC	0.864687	0.747269	0.939513	0.920849	0.962141	0.829376	0.828471	0.905644	1	0.941263	0.572232	0.501492	0.598799	0.626651	0.640878	0.523943	0.559128	0.604204	0.630006	0.628649
Human.Pyra	0.832781	0.721761	0.967832	0.948094	0.94938	0.80584	0.810933	0.870821	0.941263	1	0.548296	0.483295	0.596572	0.632496	0.623981	0.510194	0.54637	0.582562	0.622788	0.642741
TreeShrew.Astro	0.609413	0.534837	0.550934	0.553742	0.549336	0.548356	0.570282	0.588887	0.572232	0.548296	1	0.850074	0.902133	0.890813	0.879999	0.848985	0.887766	0.914527	0.906139	0.869725
TreeShrew.Endo	0.502361	0.589118	0.484297	0.488252	0.483563	0.515975	0.517901	0.521198	0.501492	0.483295	0.850074	1	0.873826	0.829932	0.817895	0.830762	0.83805	0.837047	0.836003	0.808515
TreeShrew.OLFM1_ExN	0.541601	0.520609	0.596536	0.600302	0.586653	0.539182	0.565448	0.584719	0.598799	0.596572	0.902133	0.873826	1	0.957474	0.933201	0.853986	0.902335	0.910518	0.954712	0.937421
TreeShrew.Gran	0.560849	0.517535	0.631972	0.640221	0.618715	0.56566	0.582829	0.607476	0.626651	0.632496	0.890813	0.829932	0.957474	1	0.943139	0.856684	0.895285	0.915677	0.960225	0.955326
TreeShrew.InN	0.545493	0.504079	0.612012	0.611278	0.62851	0.539583	0.560429	0.600956	0.640878	0.623981	0.879999	0.817895	0.933201	0.943139	1	0.829508	0.873701	0.91671	0.965019	0.952425
TreeShrew.Micro	0.515404	0.527826	0.512279	0.520636	0.506137	0.607674	0.559716	0.548329	0.523943	0.510194	0.848985	0.830762	0.853986	0.856684	0.829508	1	0.871851	0.858303	0.837277	0.824021
TreeShrew.Oligo	0.545766	0.520067	0.548255	0.561918	0.543287	0.558963	0.637631	0.587894	0.559128	0.54637	0.887766	0.83805	0.902335	0.895285	0.873701	0.871851	1	0.906291	0.880977	0.872521
TreeShrew.OPCs	0.574844	0.529217	0.578866	0.58341	0.585622	0.562408	0.59448	0.635104	0.604204	0.582562	0.914527	0.837047	0.910518	0.915677	0.91671	0.858303	0.906291	1	0.926951	0.902374
TreeShrew.NPC	0.561243	0.513974	0.618122	0.615601	0.617052	0.542942	0.562083	0.602747	0.630006	0.622788	0.906139	0.836003	0.954712	0.960225	0.965019	0.837277	0.880977	0.926951	1	0.960582
TreeShrew.Pyra	0.545776	0.501664	0.629904	0.630639	0.622541	0.541125	0.566512	0.597516	0.628649	0.642741	0.869725	0.808515	0.937421	0.955326	0.952425	0.824021	0.872521	0.902374	0.960582	1

## Sheet: Table S8
Table S8 The antibody information used in this study.
Antibodies	Manufacturers	Cat	Species	Dilution ratio
Anti -Amyloid Precursor Protein Rabbit pAb	Servicebio	GB112075	Rabbit	1:200
Recombinant Anti-Tau (phospho S404) antibody	Abcam	ab92676	Rabbit	1:200
Anti-β-Amyloid, 1-16 Antibody	Biolegend	SIG-39300	Mouse	1:1000
Sox2 (D6D9) XP® Rabbit mAb	CST	3579	Rabbit	1:700
Anti-Ki67 Monoclonal Antibody (SolA15)	Thermo Fisher Scientific	14-5698-82	Rat	1:250
Recombinant Anti-CaMKII Antibody [EP1829Y]	Abcam	ab52476	Rabbit	1:200
NEUROD1	Abcam	ab236148	Rabbit	1:50
Anti-GFAP Mouse mAb	Servicebio	GB12096	Mouse	1:2000
Anti-GABA Antibody	Sigma	A2052	Rabbit	1:250
Myelin PLP Antibody	Affinity	DF13282	Rabbit	1:600
CNTN6 Antibody	Affinity	DF3970	Rabbit	1:100
Goat anti-Rat IgG (H+L)	Thermo Fisher Scientific	A48264		1:250
MaxVision-HRP	Maxim	Kit-5020	Mouse/Rabbit
TSAPLus Fluorescent Triple staining kit	Servicebio	G1236		1:1200

## Sheet: Table S9
Table S9 The primer sequences of target genes used in this study.
Genes	Forward	Reverse
DLGAP1	AGCAGCACGGGTGTCATAAA	ATACTGTCCAGGCTCTCCGT
GRIK1	TGGCCAACCGAACACTCATT	CCCGCACATACGTGATGGTA
GRM5	GTGTTTCACCCCCAAAGGGA	GCTCTTGGGGAACGGTTTGA
ST6GALNAC5	ACCATACCAGACACAGGGGT	AGCCATGTTGGATAGGCGTC
GRIN2A	CCCACCTATTCGGGCCATTT	TCCGGAGTTGGTGAAAGGTG
GAPDH	CCCACTCCTCCACCTTCGAT	GGGTCTGGGATGGAAACTGTC
